# Supplementary material for: Tuning the Oxidative Activity of Single Atom Catalysts by Carbon Doping in Hexagonal Boron Nitride Supports
Source: Nanomaterials (Basel). 2025 Dec 31;16(1):61. doi: 10.3390/nano16010061 (PMC12787476; doi:10.3390/nano16010061)
Supplement: Supplementary file 1 [file nanomaterials-16-00061-s001.zip]

Archive with 1 entries (1 files):
- nanomaterials-4031630-supplementary.pdf
